# Supplementary material for: A History of Preterm Delivery Is Associated with Aberrant Postpartal MicroRNA Expression Profiles in Mothers with an Absence of Other Pregnancy-Related Complications
Source: Int J Mol Sci. 2021 Apr 14;22(8):4033. doi: 10.3390/ijms22084033 (PMC8070839; doi:10.3390/ijms22084033)
Supplement: Supplementary file 1 [file ijms-22-04033-s001.zip]

Archive with 9 entries (9 files):
- Supplementary Material/Supplementary Figure S1.docx
- Supplementary Material/Supplementary Figure S2.docx
- Supplementary Material/Supplementary Figure S3.docx
- Supplementary Material/Supplementary Figure S4.docx
- Supplementary Material/Supplementary Figure S5.docx
- Supplementary Material/Supplementary Figure S6.docx
- Supplementary Material/Supplementary Figure S7.docx
- Supplementary Material/Supplementary Methods.docx
- Supplementary Material/Supplementary Table S1.docx
